# Supplementary material for: 3-D Nucleus Architecture in Oat × Maize Addition Lines
Source: Int J Mol Sci. 2020 Jun 16;21(12):4280. doi: 10.3390/ijms21124280 (PMC7352526; doi:10.3390/ijms21124280)
Supplement: Supplementary file 1 [file ijms-21-04280-s001.zip]

Archive with 10 entries (10 files):
- Video S1.mp4
- Video S10.mp4
- Video S2.mp4
- Video S3.mp4
- Video S4.mp4
- Video S5.mp4
- Video S6.mp4
- Video S7.mp4
- Video S8.mp4
- Video S9.mp4
